# Supplementary material for: What evidence exists on the environmental occurrence and toxic effects of the tire additive 6PPD: a systematic map protocol
Source: Environ Evid. 2026 Apr 1;15:5. doi: 10.1186/s13750-026-00383-y (PMC13200294; doi:10.1186/s13750-026-00383-y)
Supplement: Supplementary file 3 — Supplementary Material 3. [file 13750_2026_383_MOESM3_ESM.xlsx]

## Sheet: Database Structure
Table	Field	Description	Value(s) - as drop down menu	Meta-data or coding
1. Reviewer information	reviewer_ID	Unique identifier for each member of review team	A code number or combination of number and letters	Meta-data
	last_name	Last name of reviewer	Text	Meta-data
	first_name	First name of reviewer	Text	Meta-data
	affiliation	Affiliation of reviewer	Text	Meta-data
2. Article information - bibliographic	reviewer_ID	Unique identifier for each member of review team	A code number or combination of number and letters	Meta-data
	article_ID	Unique identifier given by the review team to each study	A code number or combination of number and letters	Meta-data
	source	Source of the publication	WOS_CC | Scopus | Google_Scholar | CORE | GreenFile | Specialist_website | Literature_call	Coding
	title	Title of the publication	Text	Meta-data
	authour(s)	Authors of the publication	Text	Meta-data
	journal	Publication journal	Text	Meta-data
	year	Year of publication	YYYY	Meta-data
	DOI	DOI of the publication	Alphanumeric string of characters	Meta-data
	language	Language of the publication	English | French	Coding
	country	Country where article was written	Text	Meta-data
	affiliation	Major article affiliations	Text	Meta-data
	doctype	Publication type	Journal_article | Conference_proceeding | Book_chapter |PhDthesis_chapter | MSc_thesis | Report	Coding
3. Study information - location	reviewer_ID	Unique identifier for each member of review team	A code number or combination of number and letters	Meta-data
	article_ID	Unique identifier given by the review team to each study	A code number or combination of number and letters	Meta-data
	location_ID	Unique identifier given by the review team to each article location	A code number or combination of number and letters	Meta-data
	description_raw	Description of study site as described by article authours	Text	Meta-data
	study_setting	Description of study site as categorized by reviewers	Laboratory | Field site | Urban Roadway | NA |NR	Coding
	country	Country where study site is located	Text	Meta-data
	longitude	Longitude coordinates for study site location	Text	Meta-data
	latitude	Latitude coordinates for study site location	Text	Meta-data
	affiliation	Major study site affiliations	Text	Meta-data
	date/duration	Date(s) over which work at study site was conducted	Text	Meta-data
4. Chemical Information	chemical_ID	Unique identifier given by the review team to 6PPD and 6PPDQ	A code number or combination of number and letters	Meta-data
	chemical name	Sceintific name of chemical	6PPD | 6PPDQ	Coding
	CAS number	CAS identifier of chemical	CAS of 6PPD | CAS of 6PPDQ	Coding
Map1_Population	reviewer_ID	Unique identifier for each member of review team	A code number or combination of number and letters	Meta-data
	article_ID	Unique identifier given by the review team to each study	A code number or combination of number and letters	Meta-data
	location_ID	Unique identifier given by the review team to each article location	A code number or combination of number and letters	Meta-data
	population_ID	Unique identifier given by the review team to each population at a given location for each article	A code number or combination of number and letters	Meta-data
	ecosystem type	Name of broad ecosystem classification	Freshwater | Marine | Estuarine | Terrestrial | Atmospheric | NA | NR	Coding
	sub-ecosystem type	Name of the sub-ecosystem type	tbd	Coding
	environmental compartment	Name of the environmental compartment in which study is conducted	Water | Sediment | Soil | Air | NA| NR	Coding
	subcompartment type	Name of the sub-environmental compartment in which study is conducted	tbd	Coding
	biota type	Name of the biota type	tbd	Coding
	biota sample type	Type of biotic sample	tbd	Coding
	taxon level	Level of the taxon studied	Species | Genus | Family | Order | Class | Phylum | Kingdom | Domain | NA | NR	Coding
	taxon name_reported	Name of organism reported in study	Text	Meta-data
	life stage	Life stage of the taxon studied, applicable for biotic samples	Embryo | Larval | Juvenile | Adult | NA | NR	Coding
Map1_Outcome	reviewer_ID	Unique identifier given to each reviewer	A code number or combination of number and letters	Meta-data
	article_ID	Unique identifier given by the review team to each study	A code number or combination of number and letters	Meta-data
	location_ID	Unique identifier given by the review team to each study location	A code number or combination of number and letters	Meta-data
	chemical_ID	Unique identifier given by the review team to 6PPD and 6PPDQ	A code number or combination of number and letters	Meta-data
	sampling method	The method or device used to collect samples	Grab sampling | Composite sampling | Passive sampler | NA | NR	Coding
	sample storage	The storage conditions reported for collected samples prior to analysis	Refrigerated (4°C) | Frozen (-20°C) | Frozen (-80°C or lower) | Room temperature | NA | NR	Coding
	sample time in storage	The time samples spent in storage between collection and analysis	Text	Meta-data
	analytical method	The type of analytical method used to detect/quantify 6PPD/Q	Text	Meta-data
	blanks	Whether blanks were used in the analytical method	Yes - field blanks | Yes - lab blanks | Yes - field blanks and lab blanks |No - field blanks | No - lab blanks | No - field blanks and lab blanks | NA | NR	Coding
	replication	Whether sample replicates were analyzed	Yes - technical replicates | Yes - field replicates | Yes - technical replicates and field replicates | No - ltechnical replicates | Yes - field replicates | No - technical replicates and field replicates | NA | NR	Coding
	detection/quantification limits	Reporting of limit of detection and limit of quantification of analytical method	Text	Meta-data
	outcome	Type(s) of outcome as defined by the review team	Presence | Absence | Concentration | Mass	Coding
Map2_Population	reviewer_ID	Unique identifier for each member of review team	A code number or combination of number and letters	Meta-data
	article_ID	Unique identifier given by the review team to each study	A code number or combination of number and letters	Meta-data
	location_ID	Unique identifier given by the review team to each article location	A code number or combination of number and letters	Meta-data
	population_ID	Unique identifier given by the review team to each population at a given location for each article	A code number or combination of number and letters	Meta-data
	biota type	Name of the biota type	tbd
	sub-biota type	Name of the sub-biota type	tbd
	taxon name_reported	Name of organism reported in study	Text	Meta-data
	taxon level	Level of the taxon studied	Species | Genus | Family | Order | Class | Phylum | Kingdom | Domain | NA | NR	Coding
	lifestage	Life stage of the taxon studied	Embryo | Larval | Juvenile | Adult | NA | NR	Coding
	source_reported	Source of study species as described in article	Text	Meta-data
	source	Source of study species	Wild collected | Commercial supplier | Lab stock from wild population | Lab stock from commercial supplier | NA | NR	Coding
Map2_Exposure	reviewer_ID	Unique identifier for each member of review team	A code number or combination of number and letters	Meta-data
	article_ID	Unique identifier given by the review team to each study	A code number or combination of number and letters	Meta-data
	location_ID	Unique identifier given by the review team to each article location	A code number or combination of number and letters	Meta-data
	population_ID	Unique identifier given by the review team to each population at a given location for each article	A code number or combination of number and letters	Meta-data
	chemical_ID	Unique identifier given by the review team to each chemical studies for each population in an article	A code number or combination of number and letters	Meta-data
	concentration	Reported nominal concentration used for exposure	Text	Meta-data
	exposure route	Route of exposure	Waterborne | Sediment | Internal administration | Airborne | Foodborne | NA | NR	Coding
	exposure type	Type of exposure	Static | Renewal | Pulse | Flow through | Static Renewal | NA | NR	Coding
	exposure duration	Length of exposure as described in study	<24h | 24h | >24h <96h | 96h | >96h <7d | 7d | >7d <28d | 28d | >28d | NA | NR	Coding
	experimental unit type	The biological or ecological unit used for exposure and measurement in the study	Individual organism | Group of organisms | Cell/cell line | Tissue/organ | Whole system | Field population | NA | NR	Coding
	experimental unit scale	The scale or setting in which the exposure experiment was conducted	Laboratory |Microcosm | Mesocosm | Field Study NA | NR	Coding
Map2_Comparator	reviewer_ID	Unique identifier for each member of review team	A code number or combination of number and letters	Meta-data
	article_ID	Unique identifier given by the review team to each study	A code number or combination of number and letters	Meta-data
	location_ID	Unique identifier given by the review team to each article location	A code number or combination of number and letters	Meta-data
	population_ID	Unique identifier given by the review team to each population at a given location for each article	A code number or combination of number and letters	Meta-data
	use of control	Was a control used?	Yes | No | NA | NR	Coding
	type of control	What type of control was used?	Negative | Solvent | Positive | Negative and Solvent | Negative and Positive | Solvent and Positive | Negative and Solvent and Positive | None| NA | NR	Coding
Map2_Outcome	reviewer_ID	Unique identifier for each member of review team	A code number or combination of number and letters	Meta-data
	article_ID	Unique identifier given by the review team to each study	A code number or combination of number and letters	Meta-data
	location_ID	Unique identifier given by the review team to each article location	A code number or combination of number and letters	Meta-data
	population_ID	Unique identifier given by the review team to each population at a given location for each article	A code number or combination of number and letters	Meta-data
	chemical_ID	Unique identifier given by the review team to each chemical studies for each population in an article	A code number or combination of number and letters	Meta-data
	outcome_reported	Outcome as described in the article	Text	Meta-data
	outcome	Type(s) of outcome as defined by the review team	Composition | Diversity | Cover | Distribution | Growth | Mortality | Recruitment | Reproduction | Disease | Stress_tolerance | Bioaccumulation | Physiology | Gene_dysregulation | Development | Other | NA | NR	Coding
	outcome level	Level of organization concerned by the measured outcome	Community | Population | Individual | Tissue | Cellular | Molecular | NA | NR	Coding
